# Supplementary material for: Cost Analysis of the Belgian National Antimicrobial Resistance Monitoring in Livestock: Effects on Sampling Design and Statistical Performance
Source: Antibiotics (Basel). 2026 Feb 5;15(2):172. doi: 10.3390/antibiotics15020172 (PMC12937450; doi:10.3390/antibiotics15020172)
Supplement: Supplementary file 1 [file antibiotics-15-00172-s001.zip]

Archive with 1 entries (1 files):
- antibiotics-4076837-supplementary.pdf
